# Supplementary material for: ﻿Sedumsimingshanense (Crassulaceae), a new species from Zhejiang, East China
Source: PhytoKeys. 2025 Jan 10;251:23–35. doi: 10.3897/phytokeys.251.125595 (PMC11742097; doi:10.3897/phytokeys.251.125595)
Supplement: XML Treatment for Sedum simingshanense [file phytokeys.251.125595-treatment1.xml]

<!DOCTYPE tp:taxon-treatment
  PUBLIC "-//TaxonX//DTD Taxonomic Treatment Publishing DTD v0 20100105//EN" "tax-treatment-NSO.dtd">
<tp:taxon-treatment xmlns:tp="http://www.plazi.org/taxpub"><tp:treatment-meta><kwd-group><label>Taxon classification</label><kwd>
                <named-content content-type="kingdom">Plantae</named-content>
              </kwd><kwd>
                <named-content content-type="order">Saxifragales</named-content>
              </kwd><kwd>
                <named-content content-type="family">Crassulaceae</named-content>
              </kwd></kwd-group><mixed-citation publication-type="journal"><person-group><name><surname>She</surname><given-names>Shi-Qi</given-names></name><name><surname>Zhang</surname><given-names>Yang</given-names></name><name><surname>Zhou</surname><given-names>Xin</given-names></name><name><surname>Peng</surname><given-names>Ya-Jun</given-names></name><name><surname>Yao</surname><given-names>Shen-Hao</given-names></name><name><surname>Zhao</surname><given-names>Xing-Xing</given-names></name><name><surname>Yang</surname><given-names>Jia</given-names></name><name><surname>Xu</surname><given-names>Yue-Liang</given-names></name></person-group><article-title>﻿<italic><tp:taxon-name><tp:taxon-name-part taxon-name-part-type="genus" reg="Sedum">Sedum</tp:taxon-name-part><tp:taxon-name-part taxon-name-part-type="species" reg="simingshanense">simingshanense</tp:taxon-name-part></tp:taxon-name></italic> (<tp:taxon-name><tp:taxon-name-part taxon-name-part-type="family">Crassulaceae</tp:taxon-name-part></tp:taxon-name>), a new species from Zhejiang, East China</article-title><source>PhytoKeys</source><day>10</day><month>01</month><year>2025</year><volume>251</volume><fpage>23</fpage><lpage>35</lpage><pub-id pub-id-type="doi">10.3897/phytokeys.251.125595</pub-id></mixed-citation></tp:treatment-meta><tp:nomenclature><label>﻿</label><tp:taxon-name>
              <object-id xmlns:xlink="http://www.w3.org/1999/xlink" content-type="arpha" xlink:type="simple">95C6A5A4-4035-5C3F-A5BE-13018097BE05</object-id>
              <tp:taxon-name-part taxon-name-part-type="genus" reg="Sedum">Sedum</tp:taxon-name-part>
              <tp:taxon-name-part taxon-name-part-type="species" reg="simingshanense">simingshanense</tp:taxon-name-part>
              <object-id xmlns:xlink="http://www.w3.org/1999/xlink" content-type="ipni" xlink:type="simple">urn:lsid:ipni.org:names:77354919-1</object-id>
            </tp:taxon-name><tp:taxon-authority>Y.L. Xu</tp:taxon-authority><tp:taxon-status xmlns:xlink="http://www.w3.org/1999/xlink" xlink:type="simple">sp. nov.</tp:taxon-status><xref ref-type="fig" rid="F1">Figs 1</xref><xref ref-type="fig" rid="F3">, 3</xref></tp:nomenclature><tp:treatment-sec sec-type="material" id="SECID0EX5AE"><title>Type.</title><p>China • Zhejiang province, Yuyao county, Siming Mountains, Siming Mountain geopark, in roadside slope at forest edge, <named-content xmlns:xlink="http://www.w3.org/1999/xlink" content-type="dwc:verbatimCoordinates" xlink:type="simple"><named-content content-type="geo-json" specific-use="{&#34;type&#34;:&#34;Point&#34;,&#34;coordinates&#34;:[121.033889,29.762778]}" id="NCID0EA6AE" xlink:type="simple">29°45'46"N, 121°02'02"E</named-content></named-content>, elevation 653.2 m, 9 Jun 2023, <italic>Yue-Liang Xu</italic>, <italic>Xu 2869</italic> (holotype: ZM barcode ZMNH0067398, Fig. <xref ref-type="fig" rid="F3">3</xref>).</p><fig id="F3" position="float" orientation="portrait"><object-id xmlns:xlink="http://www.w3.org/1999/xlink" content-type="doi" xlink:type="simple">10.3897/phytokeys.251.125595.figure3</object-id><object-id xmlns:xlink="http://www.w3.org/1999/xlink" content-type="arpha" xlink:type="simple">00B30E24-E3E4-50C6-9479-A13146103630</object-id><label>Figure 3.</label><caption><p>Holotype of <italic><tp:taxon-name><tp:taxon-name-part taxon-name-part-type="genus" reg="Sedum">Sedum</tp:taxon-name-part><tp:taxon-name-part taxon-name-part-type="species" reg="simingshanense">simingshanense</tp:taxon-name-part></tp:taxon-name></italic>. The specimen was collected in Siming Mountain Geopark (Yuyao county, Zhejiang province) (29°45'46"N, 121°02'02"E, elevation 653.2 m, 9 Jun 2023, Xu 2869) (ZMNH0067398).</p></caption><graphic xmlns:xlink="http://www.w3.org/1999/xlink" xlink:href="phytokeys-251-023_article-125595__-g003.jpg" position="float" orientation="portrait" xlink:type="simple" id="oo_1217366.jpg"><uri content-type="original_file" xlink:type="simple">https://binary.pensoft.net/fig/1217366</uri></graphic></fig></tp:treatment-sec><tp:treatment-sec sec-type="description" id="SECID0EGAAG"><title>Description.</title><p>Biennial herbs, glabrous. Roots fibrous. No sterile stems when flowering. Fertile stems solitary, green, stout and succulent, smooth, branched from above the base into 3 branches, 10–20 cm tall, 5–8 mm in diam. Leaves alternate; leaf blade spatulate, flattened, 1.5–3 cm long, 0.6–0.8 cm wide, apex rounded, base gradually narrowed. Cymes many-flowered, first order branches 3-forked; bracts leaf-like, spatulate to obovate, 0.8–4 cm long, 0.4–1 cm wide, apex rounded, base attenuate into a 0.1–0.15 cm wide pseudopetiole, with short basal spur; flowers usually 5-parted, rarely 4-parted, sepals usually 5, rarely 4, unequal, obovate, thick and fleshy, 4–7 mm long, 0.6–4 mm wide, apex rounded or obtuse, base free, without spur; petals usually 5, rarely 4, yellow, lanceolate, 5–6 mm long, 1.3–2 mm wide, apex acute, base connate for ca. 0.5 mm; stamens usually 10, rarely 8, in 2 whorls, filaments filiform, those opposite to petals with filaments 3–4 mm long, fused with the base of the petal for 1 mm, those opposite to sepals with filaments 4–5 mm long, completely free and not fused; anthers yellow; nectar scales usually 5, rarely 4, pale yellow, oblanceolate, ca. 0.5 mm long, ca. 0.25 mm wide; carpels usually 5, rarely 4, at anthesis upright, in unripe follicles spreading, ovate-lanceolate, 4.5–5 mm long, adaxially gibbous, basally connate for ca. 0.5 mm; styles ca. 0.8–1 mm; ovules 22–30 per carpel. Follicles obliquely diverging. Seeds light brown, oval-ellipsoid, 0.48–0.55 mm long, 0.28–0.30 mm in diam., densely minutely papillate.</p></tp:treatment-sec><tp:treatment-sec sec-type="distribution" id="SECID0ELAAG"><title>Distribution and habitat.</title><p>The new species is only known from Siming Mountains of Yuyao county, Zhejiang and Lingnan Longshan and Lingnan Fengshuping of Shangyu county, Zhejiang (Fig. <xref ref-type="fig" rid="F4">4</xref>). It grows on roadside slopes at the forest edge or on moss-covered stone walls at an elevation of about 100–650 m.</p><fig id="F4" position="float" orientation="portrait"><object-id xmlns:xlink="http://www.w3.org/1999/xlink" content-type="doi" xlink:type="simple">10.3897/phytokeys.251.125595.figure4</object-id><object-id xmlns:xlink="http://www.w3.org/1999/xlink" content-type="arpha" xlink:type="simple">6DADBA61-3C56-53A0-AC08-2B8DE6DAED59</object-id><label>Figure 4.</label><caption><p>Geographical distribution of <italic><tp:taxon-name><tp:taxon-name-part taxon-name-part-type="genus" reg="Sedum">Sedum</tp:taxon-name-part><tp:taxon-name-part taxon-name-part-type="species" reg="simingshanense">simingshanense</tp:taxon-name-part></tp:taxon-name></italic> (red dots) and <italic><tp:taxon-name><tp:taxon-name-part taxon-name-part-type="genus" reg="Sedum">Sedum</tp:taxon-name-part><tp:taxon-name-part taxon-name-part-type="species" reg="xunvense">xunvense</tp:taxon-name-part></tp:taxon-name></italic> (blue dots) in Zhejiang province of China. The insert map shows the situation of Zhejiang province within China.</p></caption><graphic xmlns:xlink="http://www.w3.org/1999/xlink" xlink:href="phytokeys-251-023_article-125595__-g004.jpg" position="float" orientation="portrait" xlink:type="simple" id="oo_1217367.jpg"><uri content-type="original_file" xlink:type="simple">https://binary.pensoft.net/fig/1217367</uri></graphic></fig></tp:treatment-sec><tp:treatment-sec sec-type="phenology" id="SECID0EYBAG"><title>Phenology.</title><p>Flowering from May to June, fruiting in June to July.</p></tp:treatment-sec><tp:treatment-sec sec-type="etymology" id="SECID0E4BAG"><title>Etymology.</title><p>The specific epithet ‘<italic><tp:taxon-name><tp:taxon-name-part taxon-name-part-type="genus" reg="Sedum"/><tp:taxon-name-part taxon-name-part-type="species" reg="simingshanense">simingshanense</tp:taxon-name-part></tp:taxon-name></italic>’ refers to the type locality of the new species.</p></tp:treatment-sec><tp:treatment-sec sec-type="Similar species" id="SECID0ENCAG"><title>Similar species.</title><p>The new species is similar to <italic><tp:taxon-name><tp:taxon-name-part taxon-name-part-type="genus" reg="Sedum">S.</tp:taxon-name-part><tp:taxon-name-part taxon-name-part-type="species" reg="xunvense">xunvense</tp:taxon-name-part></tp:taxon-name></italic> and <italic><tp:taxon-name><tp:taxon-name-part taxon-name-part-type="genus" reg="Sedum">S.</tp:taxon-name-part><tp:taxon-name-part taxon-name-part-type="species" reg="formosanum">formosanum</tp:taxon-name-part></tp:taxon-name></italic>. It is mainly distinguished from them in the morphology of its solitary, light green and smooth stems, flattened leaves, larger, obovate and basally spurless sepals, yellow anthers, 22–30 ovules per carpel, oblique follicles, and its habitat on shaded slopes or rocks. In the vegetative state, it resembles <italic><tp:taxon-name><tp:taxon-name-part taxon-name-part-type="genus" reg="Sedum">Sedum</tp:taxon-name-part><tp:taxon-name-part taxon-name-part-type="species" reg="alfredii">alfredii</tp:taxon-name-part></tp:taxon-name></italic>, but <italic><tp:taxon-name><tp:taxon-name-part taxon-name-part-type="genus" reg="Sedum">S.</tp:taxon-name-part><tp:taxon-name-part taxon-name-part-type="species" reg="alfredii">alfredii</tp:taxon-name-part></tp:taxon-name></italic> has partly sterile and clustered stems, and purple-red or slightly red and smooth fertile stems (<xref ref-type="bibr" rid="B7">Fu and Ohba 2001</xref>). The distinguishing characteristics of the new species and the three morphological relatives are listed in detail in Table <xref ref-type="table" rid="T1">1</xref>.</p></tp:treatment-sec><tp:treatment-sec sec-type="material" id="SECID0EHEAG"><title>Additional specimens examined</title><p><bold>(Paratypes)</bold>. Lingnan Longshan, Shangyu county, roadside slope at forest edge, alt. 472.9 m, <named-content xmlns:xlink="http://www.w3.org/1999/xlink" content-type="dwc:verbatimCoordinates" xlink:type="simple"><named-content content-type="geo-json" specific-use="{&#34;type&#34;:&#34;Point&#34;,&#34;coordinates&#34;:[121.010833,29.749444]}" id="NCID0ESEAG" xlink:type="simple">29°44'58"N, 121°00'39"E</named-content></named-content>, 9 Jun 2023, Yue-Liang Xu, Xu 2867 (ZM0067385); Lingnan Fengshuping, Shangyu county, on roadside rocks, alt. 100.4 m, <named-content xmlns:xlink="http://www.w3.org/1999/xlink" content-type="dwc:verbatimCoordinates" xlink:type="simple"><named-content content-type="geo-json" specific-use="{&#34;type&#34;:&#34;Point&#34;,&#34;coordinates&#34;:[121.013611,29.790278]}" id="NCID0E1EAG" xlink:type="simple">29°47'25"N, 121°00'49"E</named-content></named-content>, 9 Jun 2023, Yue-Liang Xu, Xu 2868 (ZM0067399).</p></tp:treatment-sec><tp:treatment-sec><!--Section generated to contain objects referenced in tp:taxon-treatment.--><fig id="F1" position="float" orientation="portrait"><object-id xmlns:xlink="http://www.w3.org/1999/xlink" content-type="doi" xlink:type="simple">10.3897/phytokeys.251.125595.figure1</object-id><object-id xmlns:xlink="http://www.w3.org/1999/xlink" content-type="arpha" xlink:type="simple">43429CB4-B67C-5615-83B7-88A873A5C6AD</object-id><label>Figure 1.</label><caption><p>Morphology of <italic><tp:taxon-name><tp:taxon-name-part taxon-name-part-type="genus" reg="Sedum">Sedum</tp:taxon-name-part><tp:taxon-name-part taxon-name-part-type="species" reg="simingshanense">simingshanense</tp:taxon-name-part></tp:taxon-name></italic><bold>A, B</bold> natural habitat under shrubs in deciduous broad-leaved forests (from the type locality in Siming Mountain of Yuyao county, Zhejiang province) <bold>C</bold> flowering specimen <bold>D</bold> specimen before flowering <bold>E</bold> flowering specimen with immature follicles <bold>F</bold> leaf with basal spur <bold>G</bold> sepals from below <bold>H</bold> flower with sepals, petals, stamens and carpels <bold>I</bold> immature follicles <bold>J</bold> unripe seed <bold>A–I</bold> photographed by Yue-Liang Xu in the field (Siming Mountain Geopark, 9 Jun 2023, Xu 2869) <bold>J</bold> photographed by Jian-Sheng Wang in the lab (Lingnan Fengshuping, 9 Jun 2023, Xu 2868).</p></caption><graphic xmlns:xlink="http://www.w3.org/1999/xlink" xlink:href="phytokeys-251-023_article-125595__-g001.jpg" position="float" orientation="portrait" xlink:type="simple" id="oo_1217364.jpg"><uri content-type="original_file" xlink:type="simple">https://binary.pensoft.net/fig/1217364</uri></graphic></fig><table-wrap id="T1" position="float" orientation="portrait"><label>Table 1.</label><caption><p>Main differences between <italic><tp:taxon-name><tp:taxon-name-part taxon-name-part-type="genus" reg="Sedum">S.</tp:taxon-name-part><tp:taxon-name-part taxon-name-part-type="species" reg="simingshanense">simingshanense</tp:taxon-name-part></tp:taxon-name></italic> sp. nov. and the morphologically similar <italic><tp:taxon-name><tp:taxon-name-part taxon-name-part-type="genus" reg="Sedum">S.</tp:taxon-name-part><tp:taxon-name-part taxon-name-part-type="species" reg="xunvense">xunvense</tp:taxon-name-part></tp:taxon-name></italic>, <italic><tp:taxon-name><tp:taxon-name-part taxon-name-part-type="genus" reg="Sedum">S.</tp:taxon-name-part><tp:taxon-name-part taxon-name-part-type="species" reg="formosanum">formosanum</tp:taxon-name-part></tp:taxon-name></italic> and <italic><tp:taxon-name><tp:taxon-name-part taxon-name-part-type="genus" reg="Sedum">S.</tp:taxon-name-part><tp:taxon-name-part taxon-name-part-type="species" reg="alfredii">alfredii</tp:taxon-name-part></tp:taxon-name></italic>.</p></caption><table id="TID0E6XAG" rules="all"><tbody><tr><th rowspan="1" colspan="1">Characters</th><th rowspan="1" colspan="1">
                  <italic>
                    <tp:taxon-name><tp:taxon-name-part taxon-name-part-type="genus" reg="Sedum">S.</tp:taxon-name-part><tp:taxon-name-part taxon-name-part-type="species" reg="simingshanense">simingshanense</tp:taxon-name-part></tp:taxon-name>
                    <sup>#</sup>
                  </italic>
                </th><th rowspan="1" colspan="1"><italic><tp:taxon-name><tp:taxon-name-part taxon-name-part-type="genus" reg="Sedum">S.</tp:taxon-name-part><tp:taxon-name-part taxon-name-part-type="species" reg="xunvense">xunvense</tp:taxon-name-part></tp:taxon-name></italic>^</th><th rowspan="1" colspan="1">
                  <italic><tp:taxon-name><tp:taxon-name-part taxon-name-part-type="genus" reg="Sedum">S.</tp:taxon-name-part><tp:taxon-name-part taxon-name-part-type="species" reg="formosanum">formosanum</tp:taxon-name-part></tp:taxon-name>*<sup>,$,@</sup></italic>
                </th><th rowspan="1" colspan="1">
                  <italic>
                    <tp:taxon-name><tp:taxon-name-part taxon-name-part-type="genus" reg="Sedum">S.</tp:taxon-name-part><tp:taxon-name-part taxon-name-part-type="species" reg="alfredii">alfredii</tp:taxon-name-part></tp:taxon-name>
                    <sup>~</sup>
                  </italic>
                </th></tr><tr><td rowspan="1" colspan="1">Life form</td><td rowspan="1" colspan="1">biennial</td><td rowspan="1" colspan="1">Annual</td><td rowspan="1" colspan="1">perennial</td><td rowspan="1" colspan="1">perennial</td></tr><tr><td rowspan="1" colspan="1">Habitat</td><td rowspan="1" colspan="1">on shaded slopes or rocks</td><td rowspan="1" colspan="1">damp ravines, rocks and mossy thickets</td><td rowspan="1" colspan="1">rocky crevices along the sea coast</td><td rowspan="1" colspan="1">shady moist rocks on forested slopes</td></tr><tr><td rowspan="1" colspan="1">Fertile stems</td><td rowspan="1" colspan="1">solitary, robust, light green, smooth</td><td rowspan="1" colspan="1">solitary, slender, purple-red, ribbed</td><td rowspan="1" colspan="1">clustered, robust, green or slightly red, smooth</td><td rowspan="1" colspan="1">clustered, purple-red or slightly red, smooth</td></tr><tr><td rowspan="1" colspan="1">Leaf blades</td><td rowspan="1" colspan="1">flattened, spatulate</td><td rowspan="1" colspan="1">flattened, obovate to spatulate</td><td rowspan="1" colspan="1">thick and succulent, obovate to spatulate or suborbicular</td><td rowspan="1" colspan="1">flattened, obovate,<break/> spatulate or linear-cuneate</td></tr><tr><td rowspan="1" colspan="1">Leaf size (cm)</td><td rowspan="1" colspan="1">1.5–3 × 0.6–0.8</td><td rowspan="1" colspan="1">1.3–1.8 × 0.5–0.6</td><td rowspan="1" colspan="1">1–1.5 × 0.8–1.2</td><td rowspan="1" colspan="1">1.2–3 × 0.2–0.6</td></tr><tr><td rowspan="1" colspan="1">Sepals (mm)</td><td rowspan="1" colspan="1">obovate, 4–7 × 0.6–4, spurless, free</td><td rowspan="1" colspan="1">spatulate to obovate, 2–4 × 0.8–2.8, shortly spurred, free</td><td rowspan="1" colspan="1">linear-lanceolate, 2–3 mm long, spurred</td><td rowspan="1" colspan="1">linear-spatulate, 3–5 × 1–1.5 mm, spurred</td></tr><tr><td rowspan="1" colspan="1">Anther colour</td><td rowspan="1" colspan="1">yellow</td><td rowspan="1" colspan="1">reddish-brown</td><td rowspan="1" colspan="1">yellow</td><td rowspan="1" colspan="1">reddish-brown</td></tr><tr><td rowspan="1" colspan="1">Ovule number per carpel</td><td rowspan="1" colspan="1">22–30</td><td rowspan="1" colspan="1">8–13</td><td rowspan="1" colspan="1">20–30</td><td rowspan="1" colspan="1">(unknown)</td></tr><tr><td rowspan="1" colspan="1">Follicles</td><td rowspan="1" colspan="1">oblique</td><td rowspan="1" colspan="1">Oblique</td><td rowspan="1" colspan="1">erect</td><td rowspan="1" colspan="1">oblique</td></tr><tr><td rowspan="1" colspan="1">Seed shape &amp; size (mm)</td><td rowspan="1" colspan="1">oval-ellipsoid, 0.48–0.55 × 0.28–0.30</td><td rowspan="1" colspan="1">ellipsoid, 0.6–0.7 × 0.25–0.3</td><td rowspan="1" colspan="1">narrowly ellipsoid, 0.4–0.6 × ca. 0.1</td><td rowspan="1" colspan="1">ca. 0.6 long</td></tr></tbody></table><table-wrap-foot><fn><p>Based on <xref ref-type="bibr" rid="B5">Chai et al. (2024)</xref>^, <xref ref-type="bibr" rid="B24">Ohba (2001)</xref>*, <xref ref-type="bibr" rid="B28">Tang and Huang (1993)</xref>$, <xref ref-type="bibr" rid="B6">Choi et al. (2020)</xref>@, <xref ref-type="bibr" rid="B7">Fu and Ohba (2001)</xref>~ and this paper (measurements at ZM)#</p></fn></table-wrap-foot></table-wrap></tp:treatment-sec><ref-list><ref id="B7"><mixed-citation xmlns:xlink="http://www.w3.org/1999/xlink" xlink:type="simple"><person-group><name name-style="western"><surname>Fu</surname><given-names>KT</given-names></name><name name-style="western"><surname>Ohba</surname><given-names>H</given-names></name></person-group> (<year>2001</year>) <tp:taxon-name><tp:taxon-name-part taxon-name-part-type="family">Crassulaceae</tp:taxon-name-part></tp:taxon-name>. In: Editorial Committee of Flora of China (Ed.) Flora of China 8. Missouri Botanical Garden Press, St. Louis, 202–268.</mixed-citation></ref><ref id="B5"><mixed-citation xmlns:xlink="http://www.w3.org/1999/xlink" xlink:type="simple"><person-group><name name-style="western"><surname>Chai</surname><given-names>M-L</given-names></name><name name-style="western"><surname>Wu</surname><given-names>Y-M</given-names></name><name name-style="western"><surname>Zhang</surname><given-names>Y</given-names></name><name name-style="western"><surname>Pu</surname><given-names>J-B</given-names></name><name name-style="western"><surname>Chen</surname><given-names>BIN</given-names></name><name name-style="western"><surname>Xu</surname><given-names>Y-L</given-names></name><name name-style="western"><surname>Li</surname><given-names>PAN</given-names></name></person-group> (<year>2024</year>) <article-title><italic><tp:taxon-name><tp:taxon-name-part taxon-name-part-type="genus">Sedum</tp:taxon-name-part><tp:taxon-name-part taxon-name-part-type="species">xunvense</tp:taxon-name-part></tp:taxon-name></italic>, a new species from Southeast China.</article-title><source>Phytotaxa</source><volume>644</volume>(<issue>4</issue>): <fpage>258</fpage>–<lpage>270</lpage>. <ext-link xlink:href="10.11646/phytotaxa.644.4.2" ext-link-type="doi" xlink:type="simple">https://doi.org/10.11646/phytotaxa.644.4.2</ext-link></mixed-citation></ref><ref id="B24"><mixed-citation xmlns:xlink="http://www.w3.org/1999/xlink" xlink:type="simple"><person-group><name name-style="western"><surname>Ohba</surname><given-names>H</given-names></name></person-group> (<year>2001</year>) <article-title><tp:taxon-name><tp:taxon-name-part taxon-name-part-type="family">Crassulaceae</tp:taxon-name-part></tp:taxon-name>.</article-title> In: <person-group><name name-style="western"><surname>Iwatsuki</surname><given-names>K</given-names></name><name name-style="western"><surname>Boufford</surname><given-names>DE</given-names></name><name name-style="western"><surname>Ohba</surname><given-names>H</given-names></name></person-group> (<role>Eds</role>) <issue-title>Flora of Japan 2b.</issue-title><source>Kodansha, Tokyo</source>, <fpage>21</fpage>–<lpage>29</lpage>.</mixed-citation></ref><ref id="B28"><mixed-citation xmlns:xlink="http://www.w3.org/1999/xlink" xlink:type="simple"><person-group><name name-style="western"><surname>Tang</surname><given-names>WS</given-names></name><name name-style="western"><surname>Huang</surname><given-names>TC</given-names></name></person-group> (<year>1993</year>) <article-title><tp:taxon-name><tp:taxon-name-part taxon-name-part-type="family">Crassulaceae</tp:taxon-name-part></tp:taxon-name>.</article-title> In: <person-group><name name-style="western"><surname>Huang</surname><given-names>TC</given-names></name></person-group> (<role>Ed.</role>) <issue-title>Flora of Taiwan.</issue-title><source>Department of Botany, National Taiwan University vol. 3, Taipei</source>, <fpage>15</fpage>–<lpage>34</lpage>.</mixed-citation></ref><ref id="B6"><mixed-citation xmlns:xlink="http://www.w3.org/1999/xlink" xlink:type="simple"><person-group><name name-style="western"><surname>Choi</surname><given-names>SS</given-names></name><name name-style="western"><surname>Kim</surname><given-names>J</given-names></name><name name-style="western"><surname>Kim</surname><given-names>CH</given-names></name></person-group> (<year>2020</year>) <article-title>The taxonomic entity and distribution of Korean <italic><tp:taxon-name><tp:taxon-name-part taxon-name-part-type="genus">Sedum</tp:taxon-name-part><tp:taxon-name-part taxon-name-part-type="species">formosanum</tp:taxon-name-part></tp:taxon-name></italic> (<tp:taxon-name><tp:taxon-name-part taxon-name-part-type="family">Crassulaceae</tp:taxon-name-part></tp:taxon-name>) revealed in 133 years.</article-title><source>Korean Journal of Plant Taxonomy</source><volume>50</volume>(<issue>4</issue>): <fpage>377</fpage>–<lpage>384</lpage>. <ext-link xlink:href="10.11110/kjpt.2020.50.4.377" ext-link-type="doi" xlink:type="simple">https://doi.org/10.11110/kjpt.2020.50.4.377</ext-link></mixed-citation></ref></ref-list></tp:taxon-treatment>
